# Supplementary material for: Comparison of ILM peeling vs. inverted ILM flap for macular hole closure and visual outcomes: systematic review and meta-analysis
Source: Int J Retina Vitreous. 2025 Jul 17;11:81. doi: 10.1186/s40942-025-00707-z (PMC12273303; doi:10.1186/s40942-025-00707-z)
Supplement: Supplementary file 1 — Supplementary Material 1 [file 40942_2025_707_MOESM1_ESM.zip › 40942_2025_707_MOESM1_ESM/40942_2025_707_MOESM2_ESM.xls]

## Sheet: Sheet1
Table 1. Characteristics of the included studies
No	Study	Design	Technique	No. Eyes	Age	Anatomical	Type 1	Type 2	MH Diameter	Follow-Up
					(years)	Closure			(µm)	1	3	6	12
1	Iovino et al	RCT	ILM Peeling	20	69 ± 10.4	20	n/a	n/a	664.6 ± 71.1	n/a		0.2 ± 0.6	n/a
	2017		Inverted ILM Flap	20	71 ± 8.77	20			666.95 ± 63.7			0.4 ± 0.6
2	Kannan et al	RCT	ILM Peeling	30	61.17 ± 7.42	23	21	2	759.97 ± 85.01	0.68 ± 0.25	n/a	0.65 ± 0.25	n/a
	2018		Inverted ILM Flap	30	59.37 ± 6.71	27	27	0	803.33 ± 120.65	0.54 ± 0.19		0.53 ± 0.20
3	Velez et al	RCT	ILM Peeling	12	61.8 ± 9.6	11	6	5	522.22 ± 82.73	0.656 ± 0.06	0.707 ± 0.3	n/a
	2018		Inverted ILM Flap	12	64.2 ± 6.7	11	7	4	608.89 ± 213	0.794 ± 0.3	0.616 ± 0.2
4	Agrawal et al	RCT	ILM Peeling	75	64.17 ± 5.953	70	59	11	749.7 ± 167.6	0.92 ± 0.25	0.85 ± 0.31	0.74 ± 0.26	0.72 ± 0.28
	2022		Inverted ILM Flap	75	65.39 ± 4.868	75	70	5	765.6 ± 77.01	0.70 ± 0.24	0.66 ± 0.25	0.52 ± 0.17	0.51 ± 0.19
5	Ventre et al	RCT	ILM Peeling	25	64 ± 5	25	24	1	254 ± 70	n/a			0.19 ± 0.14
	2022		Inverted ILM Flap	25	62 ± 5	25	19	6	269 ± 52				0.22 ± 0.11
6	Leisser et al	RCT	ILM Peeling	9	67 ± 5	9	n/a	n/a	244 ± 101	n/a	0.94 ± 0.10	n/a
	2022		Inverted ILM Flap	7	71 ± 7	7			275 ± 90		0.9 ± 0.14
7	Ehrhardt et al	RCT	ILM Peeling	30	70.62 ± 2.91	28	21	7	382.61 ± 37.74	0.2 ± 0.049	0.1 ± 0.049	n/a
	2023		Inverted ILM Flap	30	72.62 ± 2.00	28	17	11	406.19 ± 53.91	0.2 ± 0.049	0.1 ± 0.049
8	Baskaran et al	RCT	ILM Peeling	20	62.95 ± 7.38	18	16	2	677.37 ± 167.08	n/a	0.6 ± 0.31	0.55 ± 0.08	0.54 ± 0.4
	2024		Inverted ILM Flap	27	62.75 ± 6.47	27	27	0	721.01 ± 144.0		0.671 ± 0.308	0.51 ± 0.31	0.56 ± 0.4
9	Manasa et al	RCT	ILM Peeling	48	60.95	42	16	26	657.5	0.9 ± 0.2	0.86 ± 0.27	n/a
	2018		Inverted ILM Flap	43	63.41	41	27	14	673	0.79 ± 0.2	0.67 ± 0.27
10	Fathy et al	RCT	ILM Peeling	20	66.20 ± 4.47	16	13	3	574.6 ± 103.5	n/a
	2024		Inverted ILM Flap	20	67.05 ± 5.15	18	18	0	577.9 ± 128.8
11	Michalewska et al	RCT	ILM Peeling	51	65.0	35	27	8	759 ± 300	n/a			0.78 ± 0.2
	2010		Inverted ILM Flap	50	66.0	49	48	1	698 ± 108				0.54 ± 0.4
12	Tian et al	RCT	ILM Peeling	15	61.9 ± 6.9	14	n/a	n/a	365.9 ± 155.7	0.67 ± 0.33	0.51 ± 0.22	0.44 ± 0.24	n/a
	2023		Inverted ILM Flap	15	62.1 ± 6.5	13			371.1 ± 113.9	0.46 ± 0.22	0.37 ± 0.18	0.23 ± 0.18
	n/a: not available; RCT: Rancdomized controlled trial; ILM: Internal limiting membrane; µm: micrometer
